# Supplementary material for: Chemical, Cytotoxic, and Anti-Inflammatory Assessment of Honey Bee Venom from Apis mellifera intermissa
Source: Antibiotics (Basel). 2021 Dec 10;10(12):1514. doi: 10.3390/antibiotics10121514 (PMC8698958; doi:10.3390/antibiotics10121514)
Supplement: Supplementary file 1 [file antibiotics-10-01514-s001.zip]

Archive with 1 entries (1 files):
- antibiotics-1474263-supplementary.pdf
